# Supplementary material for: Investigating the Potential of Extracellular Vesicles as Delivery Systems for Chemotherapeutics
Source: Biomedicines. 2024 Dec 17;12(12):2863. doi: 10.3390/biomedicines12122863 (PMC11673336; doi:10.3390/biomedicines12122863)
Supplement: Supplementary file 1 [file biomedicines-12-02863-s001.zip]

Archive with 1 entries (1 files):
- biomedicines-3347072-supplementary.pdf
